# Supplementary material for: Susceptibility of Four Abalone Species, Haliotis gigantea, Haliotis discus discus, Haliotis discus hannai and Haliotis diversicolor, to Abalone asfa-like Virus
Source: Viruses. 2021 Nov 20;13(11):2315. doi: 10.3390/v13112315 (PMC8621809; doi:10.3390/v13112315)
Supplement: Supplementary file 1 [file viruses-13-02315-s001.zip]

Archive with 1 entries (1 files):
- viruses-1420645-supplementary.pdf
